# Supplementary material for: OncoRisk: a state-of-the-art web server for bridging the oncogenic databases and pan-cancer cohorts to the translational oncology
Source: Commun Biol. 2026 Apr 8;9:519. doi: 10.1038/s42003-026-10005-5 (PMC13068978; doi:10.1038/s42003-026-10005-5)
Supplement: Supplementary file 4 — Supplementary Data 1 [file 42003_2026_10005_MOESM4_ESM.xlsx]

## Sheet: Clinical Significance
Condition	Score	Notes
BASE SCORE
OncoKB classifies as "Oncogenic"	5
ClinVar classifies as "Pathogenic"	5
AMP Somatic Tier I (any strength)	5	Strong/Potential clinical significance
ClinVar ONC = "Oncogenic"	5	ClinVar oncogenicity field
OncoKB classifies as "Likely Oncogenic"	4
ClinVar classifies as "Likely Pathogenic"	4
ClinVar classifies as "Drug Response"	3	Pharmacogenomic relevance
ClinVar "Uncertain" or OncoKB "Unknown"	1	Variant of uncertain significance
No classification available	0
ADJUSTMENTS		Applied after base score
CancerVar supports pathogenicity	+0.5	Only if score < 5
AlphaMissense predicts pathogenic	+0.5	Only if score < 5
ClinVar has conflicting interpretations	-1.0	Uncertainty penalty
AlphaMissense contradicts (predicts benign)	-0.5	Only if already pathogenic
CancerVar contradicts (Tier IV / Benign)	-0.5	Only if already pathogenic
AMP = "Tier_IV_-_Benign/Likely_benign"	-1	Benign/Likely benign penalty
Final score clamped to range 0-5

## Sheet: Therapeutic Actionability
Evidence Source	Score	Meaning
ONCOKB TREATMENT LEVELS
Level 1 — FDA-approved therapy	5	Approved biomarker in this indication
Level 2 — Standard care	4	NCCN-recommended
Level 3A — Clinical evidence (same tumor)	3	Investigational, same cancer type
Level 3B — Clinical evidence (other tumor)	2.5	Investigational, different cancer type
Level 4 — Biological evidence	2	Preclinical data only
CIVIC EVIDENCE (can override OncoKB)
Level A with 5-star rating	5	Guideline-level evidence
Level A (<5 stars) or Level B	4.5	Strong clinical trial evidence
CLINICAL TRIALS BOOST		Only if no strong therapy evidence
Phase 3 trials recruiting	→ at least 3
Phase 2 trials recruiting	→ at least 2
Any active trials	→ at least 1.5
RESISTANCE ONLY
Resistance evidence but no sensitivity	3	May indicate treatment to avoid

## Sheet: Other Scoring Categories
Category	Condition	Score
CLINICAL TRIALS
	2+ Phase 3 trials active	5
	1 Phase 3 trial active	4
	2+ Phase 2 trials active	3
	1 Phase 2 trial active	2
	Early-phase trials only	1
	No trials found	0
PROGNOSTIC IMPACT
	CIViC Level A or B prognostic evidence	4
	CIViC Level C/D/E prognostic evidence	2
	No prognostic data	0
EVIDENCE STRENGTH
	CIViC Level A with 5-star rating	5
	CIViC Level A (any rating)	4.5
	CIViC Level B (clinical trial)	4
	CIViC Level C (case study)	3
	CIViC Level D/E (preclinical)	2
	No literature evidence	0
POPULATION RARITY
	Known somatic variant (OncoKB/COSMIC)	5
	Not observed in population (gnomAD = 0)	5
	Very rare (gnomAD < 0.01%)	5
	Rare (gnomAD < 0.1%)	4
	Uncommon (gnomAD < 1%)	2
	Common (gnomAD ≥ 1%)	0
COMPUTATIONAL PREDICTION
	REVEL ≥ 0.75 or AlphaMissense pathogenic	5
	REVEL 0.5 - 0.75	4
	SIFT deleterious or PolyPhen damaging	3
	Benign predictions or no data	0

## Sheet: Final Tier Assignment
Tier	Criteria	Clinical Interpretation
TIER I (IMMEDIATE)	Clinical Significance score = 5	Strong pathogenic/oncogenic bypasses other checks
TIER I	All three must be true:	Strong Clinical Significance
	• Clinical Significance score ≥ 4.5
	• FDA-approved therapy exists
	• Variant is rare in population
TIER II	Either condition:	Potential Clinical Significance
	• Clinical Significance score ≥ 4.5
	• Clinical Significance score ≥ 3.5
	(therapy may or may not exist)
TIER III	Any of the following:	Uncertain Clinical Significance
	• Clinical Significance score ≥ 1
	• Therapeutic Actionability score ≥ 3
	• Evidence Strength score ≥ 3
	• Clinical Trial score ≥ 2
	• CancerVar Tier III
TIER IV / VUS	None of the above criteria met	Variant of Uncertain Significance

## Sheet: Overall Score
Component	Weight
Clinical Significance	1/7
Therapeutic Actionability	1/7
Clinical Trials	1/7
Prognostic Impact	1/7
Evidence Strength	1/7
Computational Prediction	1/7
Population Rarity	1/7
Overall Score = Average of all 7 components
Range: 0 to 5
