# Supplementary material for: OncoRisk: a state-of-the-art web server for bridging the oncogenic databases and pan-cancer cohorts to the translational oncology
Source: Commun Biol. 2026 Apr 8;9:519. doi: 10.1038/s42003-026-10005-5 (PMC13068978; doi:10.1038/s42003-026-10005-5)
Supplement: Supplementary file 5 — Supplementary Data 2 [file 42003_2026_10005_MOESM5_ESM.xlsx]

## Sheet: positive_group_oncogenic
ONC Value	SCI Value	CLNHGVS	final_tier	overall_score	summary	isStronglyPathogenic	isLikelyPathogenic	hasFdaApprovedTherapy	hasPrognosticImpact	hasActiveTrials	isRare	oncoKB_oncogenicity	oncoKB_highestSensitivity
Oncogenic		NC_000016.10:g.3736702T>A	TIER I	2.14	This variant is classified as Tier I due to strong pathogenic/oncogenic evidence (Clinical Significance score = 5).	True	False	False	False	False	True	Likely Oncogenic	None
Oncogenic		NC_000016.10:g.3738617G>A	TIER II	2.36	This variant is clinically significant with active clinical trials investigating targeted therapies.	False	True	False	False	True	True	Likely Oncogenic	None
Oncogenic		NC_000010.11:g.87952143G>A	JSON Error	JSON Error	JSON Error	JSON Error	JSON Error	JSON Error	JSON Error	JSON Error	JSON Error	JSON Error	JSON Error
Oncogenic		NC_000003.12:g.41224606G>T	TIER I	2.14	This variant is classified as Tier I due to strong pathogenic/oncogenic evidence (Clinical Significance score = 5).	True	False	False	False	False	True	Likely Oncogenic	None
Oncogenic		NC_000009.12:g.21971187G>A	TIER I	2.43	This variant is classified as Tier I due to strong pathogenic/oncogenic evidence (Clinical Significance score = 5).	True	False	False	False	True	True	Likely Oncogenic	LEVEL_4
Oncogenic		NC_000017.11:g.7674951G>A	TIER I	2.5	This variant is classified as Tier I due to strong pathogenic/oncogenic evidence (Clinical Significance score = 5).	True	False	False	False	True	True	Likely Oncogenic	None
Oncogenic		NC_000017.11:g.42322464T>A	TIER II	1.86	This variant is considered clinically significant, but its direct therapeutic or prognostic implications are still emerging.	False	True	False	False	False	True	Oncogenic	None
Oncogenic		NC_000009.12:g.136496197_136496198del	TIER I	1.43	This variant is classified as Tier I due to strong pathogenic/oncogenic evidence (Clinical Significance score = 5).	True	False	False	False	False	True	Unknown	None
Oncogenic		NC_000009.12:g.21974680G>A	TIER I	2.43	This variant is classified as Tier I due to strong pathogenic/oncogenic evidence (Clinical Significance score = 5).	True	False	False	False	True	True	Oncogenic	LEVEL_4
Oncogenic		NC_000008.11:g.38417331G>T	TIER I	2.43	This variant is classified as Tier I due to strong pathogenic/oncogenic evidence (Clinical Significance score = 5).	True	False	False	False	False	True	Oncogenic	LEVEL_4
Oncogenic		NC_000001.11:g.26779863C>T	TIER I	1.43	This variant is classified as Tier I due to strong pathogenic/oncogenic evidence (Clinical Significance score = 5).	True	False	False	False	False	True	Likely Oncogenic	LEVEL_4
Oncogenic		NC_000002.12:g.208248389G>T	TIER I	4.07	This variant is classified as Tier I due to strong pathogenic/oncogenic evidence (Clinical Significance score = 5).	True	False	True	False	True	True	Likely Oncogenic	LEVEL_1
Oncogenic		NC_000017.11:g.7674233C>T	TIER I	2.86	This variant is classified as Tier I due to strong pathogenic/oncogenic evidence (Clinical Significance score = 5).	True	False	False	False	True	True	Oncogenic	None
Oncogenic		NC_000012.12:g.25227342T>A	TIER I	3.71	This variant is classified as Tier I due to strong pathogenic/oncogenic evidence (Clinical Significance score = 5).	True	False	True	False	True	True	Oncogenic	LEVEL_1
Oncogenic		NC_000017.11:g.7673779C>T	TIER I	2.86	This variant is classified as Tier I due to strong pathogenic/oncogenic evidence (Clinical Significance score = 5).	True	False	False	False	True	True	Likely Oncogenic	None
Oncogenic		NC_000021.9:g.34859477G>A	TIER I	1.43	This variant is classified as Tier I due to strong pathogenic/oncogenic evidence (Clinical Significance score = 5).	True	False	False	False	False	True	Oncogenic	None
Oncogenic		NC_000012.12:g.25245351C>A	TIER I	4.5	This variant is classified as Tier I due to strong pathogenic/oncogenic evidence (Clinical Significance score = 5).	True	False	True	True	True	True	Oncogenic	LEVEL_1
Oncogenic		NC_000017.11:g.7673824C>T	TIER I	2.5	This variant is classified as Tier I due to strong pathogenic/oncogenic evidence (Clinical Significance score = 5).	True	False	False	False	True	True	Likely Oncogenic	None
Oncogenic		NC_000017.11:g.7675085C>A	TIER I	2.5	This variant is classified as Tier I due to strong pathogenic/oncogenic evidence (Clinical Significance score = 5).	True	False	False	False	True	True	Likely Oncogenic	None
Oncogenic		NC_000012.12:g.25245350_25245351delinsAA	TIER I	3.14	This variant is classified as Tier I due to strong pathogenic/oncogenic evidence (Clinical Significance score = 5).	True	False	True	False	True	True	Likely Oncogenic	LEVEL_1

## Sheet: positive_group_sci_tier1
ONC Value	SCI Value	CLNHGVS	final_tier	overall_score	summary	isStronglyPathogenic	isLikelyPathogenic	hasFdaApprovedTherapy	hasPrognosticImpact	hasActiveTrials	isRare	oncoKB_oncogenicity	oncoKB_highestSensitivity
Oncogenic	Tier_I_-_Strong	NC_000007.14:g.55191822T>G	TIER I	4.64	This variant is classified as Tier I due to strong pathogenic/oncogenic evidence (Clinical Significance score = 5).	TRUE	FALSE	TRUE	TRUE	TRUE	TRUE	Oncogenic	LEVEL_1
Oncogenic	Tier_I_-_Strong	NC_000007.14:g.140753336A>T	TIER II	4.5	This variant is clinically significant and associated with response to therapy, though it may lack some criteria for a Tier I classification.	FALSE	TRUE	TRUE	TRUE	TRUE	TRUE	Oncogenic	LEVEL_1
	Tier_I_-_Strong	NC_000011.10:g.32392019C>A	TIER I	2.86	This variant is classified as Tier I due to strong pathogenic/oncogenic evidence (Clinical Significance score = 5).	TRUE	FALSE	FALSE	FALSE	TRUE	TRUE	Unknown	None
Uncertain_significance	Tier_I_-_Strong	NC_000019.10:g.12943758_12943809del	TIER III	2	This variant has some suggestive or conflicting evidence of clinical significance. Its role is not fully established, and it warrants careful review. Active clinical trials suggest emerging therapeutic relevance.	FALSE	FALSE	FALSE	FALSE	TRUE	TRUE	Unknown	None
	Tier_I_-_Strong	NC_000021.9:g.34880580C>T	TIER I	3.14	This variant is classified as Tier I due to strong pathogenic/oncogenic evidence (Clinical Significance score = 5).	TRUE	FALSE	FALSE	FALSE	TRUE	TRUE	Likely Oncogenic	None

## Sheet: negative_group
ONC Value	SCI Value	CLNHGVS	final_tier	overall_score	summary	isStronglyPathogenic	isLikelyPathogenic	hasFdaApprovedTherapy	hasPrognosticImpact	hasActiveTrials	isRare	oncoKB_oncogenicity	oncoKB_highestSensitivity
Likely_benign		NC_000003.12:g.179209622A>G	TIER III	2	This variant has some suggestive or conflicting evidence of clinical significance. Its role is not fully established, and it warrants careful review. Active clinical trials suggest emerging therapeutic relevance. CancerVar classifies this as Tier III (Unknown Clinical Significance).	False	False	False	False	True	True	Inconclusive	None
Likely_benign		NC_000007.14:g.55165354C>G	TIER III	1.14	This variant has some suggestive or conflicting evidence of clinical significance. Its role is not fully established, and it warrants careful review. Active clinical trials suggest emerging therapeutic relevance. CancerVar classifies this as Tier III (Unknown Clinical Significance).	False	False	False	False	True	False
Benign		NC_000009.12:g.21975018C>T	TIER III	2.36	This variant has some suggestive or conflicting evidence of clinical significance. Its role is not fully established, and it warrants careful review.	False	False	False	True	True	True	Unknown	None
Benign		NC_000009.12:g.22003368G>A	TIER I	0.86	This variant is classified as Tier I due to strong pathogenic/oncogenic evidence (Clinical Significance score = 5).	True	False	False	False	False	False
Likely_benign		NC_000009.12:g.136503225C>A	TIER III	0.71	This variant has some suggestive or conflicting evidence of clinical significance. Its role is not fully established, and it warrants careful review. CancerVar classifies this as Tier III (Unknown Clinical Significance).	False	False	False	False	False	True
Likely_benign		NC_000010.11:g.112950757dup	TIER II	1.64	This variant is clinically significant with active clinical trials investigating targeted therapies.	False	True	False	False	True	True	Likely Oncogenic	None
Likely_benign		NC_000012.12:g.25245364C>T	TIER III	0.71	This variant has some suggestive or conflicting evidence of clinical significance. Its role is not fully established, and it warrants careful review. CancerVar classifies this as Tier III (Unknown Clinical Significance).	False	False	False	False	False	True
Benign		NC_000013.11:g.28050157G>A	JSON Error	JSON Error	JSON Error	JSON Error	JSON Error	JSON Error	JSON Error	JSON Error	JSON Error	JSON Error	JSON Error
	Tier_IV_-_Benign/Likely_benign	NC_000017.11:g.13422_13423insC	TIER IV / VUS	0.14	This variant has limited or no evidence of clinical significance at this time. It is considered a Variant of Uncertain Significance (VUS).	False	False	False	False	False	False
	Tier_IV_-_Benign/Likely_benign	NC_000017.11:g.7673818del	TIER II	2.29	This variant is clinically significant with active clinical trials investigating targeted therapies.	False	True	False	False	True	True	Likely Oncogenic	None
	Tier_IV_-_Benign/Likely_benign	NC_000017.11:g.7673820dup	TIER II	2.29	This variant is clinically significant with active clinical trials investigating targeted therapies.	False	True	False	False	True	True	Likely Oncogenic	None
	Tier_IV_-_Benign/Likely_benign	NC_000017.11:g.7673825dup	TIER II	2.29	This variant is clinically significant with active clinical trials investigating targeted therapies.	False	True	False	False	True	True	Likely Oncogenic	None
	Tier_IV_-_Benign/Likely_benign	NC_000017.11:g.7673833del	TIER II	2.29	This variant is clinically significant with active clinical trials investigating targeted therapies.	False	True	False	False	True	True	Likely Oncogenic	None
	Tier_IV_-_Benign/Likely_benign	NC_000017.11:g.7674200T>C	TIER III	2.64	This variant has some suggestive or conflicting evidence of clinical significance. Its role is not fully established, and it warrants careful review. Active clinical trials suggest emerging therapeutic relevance.	False	False	False	False	True	True	Likely Oncogenic	None
	Tier_IV_-_Benign/Likely_benign	NC_000017.11:g.7674280_7674281insG	TIER III	2.14	This variant has some suggestive or conflicting evidence of clinical significance. Its role is not fully established, and it warrants careful review. Active clinical trials suggest emerging therapeutic relevance.	False	False	False	False	True	True	Likely Oncogenic	None
Benign		NC_000017.11:g.7676154G>C	TIER III	2.71	This variant has some suggestive or conflicting evidence of clinical significance. Its role is not fully established, and it warrants careful review. Active clinical trials suggest emerging therapeutic relevance. CancerVar classifies this as Tier III (Unknown Clinical Significance).	False	False	False	True	True	True	Unknown	None
