# Supplementary material for: OncoRisk: a state-of-the-art web server for bridging the oncogenic databases and pan-cancer cohorts to the translational oncology
Source: Commun Biol. 2026 Apr 8;9:519. doi: 10.1038/s42003-026-10005-5 (PMC13068978; doi:10.1038/s42003-026-10005-5)
Supplement: Supplementary file 6 — Supplementary Data 3 [file 42003_2026_10005_MOESM6_ESM.xlsx]

## Sheet: Figure 5A
Table 1: Cohort Sample Size, Mutations, and Cancer Type Counts

## Sheet: Figure 5B
Cancer Type Proportions per Cohort (Top 10 + Other)

## Sheet: Figure 5C1
Source Data for Figure 5C1: VAF Density Estimates by Age Group

## Sheet: Figure 5C2
Source Data for Figure 5C2: Mean VAF by Gene and Cancer Type (Heatmap)

## Sheet: Figure 6D
Source Data for Figure 6D: Gene Mutation Burden (Recurrent Mutations >= 2) - TCGA-KIRC
